# Supplementary material for: Biocomposite Hydrogels for the Treatment of Bacterial Infections: Physicochemical Characterization and In Vitro Assessment
Source: Pharmaceutics. 2021 Dec 4;13(12):2079. doi: 10.3390/pharmaceutics13122079 (PMC8706181; doi:10.3390/pharmaceutics13122079)
Supplement: Supplementary file 1 [file pharmaceutics-13-02079-s001.zip]

Archive with 1 entries (1 files):
- pharmaceutics-1443487-supplementary.pdf
